# Supplementary material for: Performance of Classification Models of Toxins Based on Raman Spectroscopy Using Machine Learning Algorithms
Source: Molecules. 2023 Dec 29;29(1):197. doi: 10.3390/molecules29010197 (PMC10780255; doi:10.3390/molecules29010197)
Supplement: Supplementary file 1 [file molecules-29-00197-s001.zip]

Archive with 1 entries (1 files):
- molecules-2728211-supplementary.pdf
